# Supplementary material for: Exploring Calcium Alginate-Based Gels for Encapsulation of Lacticaseibacillus paracasei to Enhance Stability in Functional Breadmaking
Source: Gels. 2024 Oct 8;10(10):641. doi: 10.3390/gels10100641 (PMC11506860; doi:10.3390/gels10100641)
Supplement: Supplementary file 1 [file gels-10-00641-s001.zip]

Archive with 1 entries (1 files):
- gels-3227243-supplementary.pdf
